# Supplementary material for: Performance of Existing Definitions and Tests for the Diagnosis of Invasive Fungal Diseases other than Invasive Candidiasis and Invasive Aspergillosis in Critically Ill, Adult Patients: A Systematic Review with Qualitative Evidence Synthesis
Source: J Fungi (Basel). 2021 Feb 28;7(3):176. doi: 10.3390/jof7030176 (PMC7997529; doi:10.3390/jof7030176)
Supplement: Supplementary file 1 [file jof-07-00176-s001.zip]

Archive with 2 entries (2 files):
- Supplementary material.pdf
- __MACOSX/._Supplementary material.pdf
